# Supplementary material for: Interprofessional Collaboration and Diabetes Management in Primary Care: A Systematic Review and Meta-Analysis of Patient-Reported Outcomes
Source: J Pers Med. 2022 Apr 15;12(4):643. doi: 10.3390/jpm12040643 (PMC9029958; doi:10.3390/jpm12040643)
Supplement: Supplementary file 1 [file jpm-12-00643-s001.zip]

Archive with 1 entries (1 files):
- jpm-1660895-supplementary.pdf
